# Supplementary material for: A multi-breed GWAS for morphometric traits in four Beninese indigenous cattle breeds reveals loci associated with conformation, carcass and adaptive traits
Source: BMC Genomics. 2020 Nov 11;21:783. doi: 10.1186/s12864-020-07170-0 (PMC7656759; doi:10.1186/s12864-020-07170-0)
Supplement: Supplementary file 2 — Additional file 2: Table S1. Characteristics and origins of sampled animals in four Beninese indigenous cattle breeds. Animal ID, sex, breed, year of sampling and origin: farm longitude and latitude, commune, agro-ecological zones (AEZ). [file 12864_2020_7170_MOESM2_ESM.xlsx]

## Sheet: Samples_Informations
Additional file 2: Table S1. Characteristics and origins of sampled animals in four Beninese indigenous cattle breeds
ID	Animal_ID	Sex	Breed	Farm longitude	Farm latitude	Commune	AEZ	Year of sampling
1	2017-527-373	m	Borgou	2.90311	11.0784	Kandi	Cotonnière Nord	2017
2	2017-528-374	m	Borgou	2.90268	11.0781	Kandi	Cotonnière Nord	2017
3	2017-529-375	m	Borgou	2.90326	11.0794	Kandi	Cotonnière Nord	2017
4	2017-530-376	m	Borgou	2.90279	11.0785	Kandi	Cotonnière Nord	2017
5	2017-531-377	f	Borgou	2.90057	11.0754	Kandi	Cotonnière Nord	2017
6	2017-532-378	m	Borgou	2.90083	11.0758	Kandi	Cotonnière Nord	2017
7	2017-533-379	f	Borgou	2.90085	11.0757	Kandi	Cotonnière Nord	2017
8	2017-534-380	m	Borgou	2.90314	11.0801	Kandi	Cotonnière Nord	2017
9	2017-535-381	m	Borgou	2.85544	11.1188	Kandi	Cotonnière Nord	2017
10	2017-536-382	m	Borgou	2.85567	11.1183	Kandi	Cotonnière Nord	2017
11	2017-537-383	f	Borgou	2.85384	11.1172	Kandi	Cotonnière Nord	2017
12	2017-538-384	m	Borgou	2.85455	11.1168	Kandi	Cotonnière Nord	2017
13	2017-539-385	f	Borgou	2.83384	11.0906	Kandi	Cotonnière Nord	2017
14	2017-540-386	f	Borgou	2.83562	11.0903	Kandi	Cotonnière Nord	2017
15	2017-541-387	f	Borgou	2.83562	11.0903	Kandi	Cotonnière Nord	2017
16	2017-542-388	f	Borgou	2.83893	11.0925	Kandi	Cotonnière Nord	2017
17	2017-543-389	f	Borgou	2.83938	11.0931	Kandi	Cotonnière Nord	2017
18	2017-544-390	f	Borgou	2.8438	11.0922	Kandi	Cotonnière Nord	2017
19	2017-545-391	m	Borgou	2.85348	11.1165	Kandi	Cotonnière Nord	2017
20	2017-546-392	m	Borgou	3.02249	11.2872	Kandi	Cotonnière Nord	2017
21	2017-547-393	f	Borgou	3.02249	11.2872	Kandi	Cotonnière Nord	2017
22	2017-548-394	m	Borgou	3.02249	11.2872	Kandi	Cotonnière Nord	2017
23	2017-549-395	m	Borgou	3.04186	11.3226	Kandi	Cotonnière Nord	2017
24	2017-550-396	m	Borgou	3.04186	11.3226	Kandi	Cotonnière Nord	2017
25	2017-551-397	m	Borgou	3.0624	11.3542	Kandi	Cotonnière Nord	2017
26	2017-552-398	m	Borgou	3.06279	11.3508	Kandi	Cotonnière Nord	2017
27	2017_438_284	f	Borgou	2.63289	9.1094	Tchaourou	Cotonnière Centre	2017
28	2017_439_285	f	Borgou	2.72394	9.07947	Tchaourou	Cotonnière Centre	2017
29	2017_440_286	f	Borgou	2.71821	9.07607	Tchaourou	Cotonnière Centre	2017
30	2017_441_287	f	Borgou	2.74457	9.27041	Tchaourou	Cotonnière Centre	2017
31	2017_442_288	f	Borgou	2.74083	9.23892	Tchaourou	Cotonnière Centre	2017
32	2017_443_289	f	Borgou	2.74176	9.23233	Tchaourou	Cotonnière Centre	2017
33	2017_444_290	f	Borgou	2.74736	9.24111	Tchaourou	Cotonnière Centre	2017
34	2017_445_291	f	Borgou	2.72052	9.23504	Tchaourou	Cotonnière Centre	2017
35	2017_446_292	f	Borgou	2.71881	9.23545	Tchaourou	Cotonnière Centre	2017
36	2017_447_293	f	Borgou	2.71844	9.23457	Tchaourou	Cotonnière Centre	2017
37	2017_448_294	m	Borgou	2.81226	9.29151	Tchaourou	Cotonnière Centre	2017
38	2017_449_295	f	Borgou	2.7475	9.3476	Tchaourou	Cotonnière Centre	2017
39	2017_450_296	f	Borgou	2.74772	9.34919	Tchaourou	Cotonnière Centre	2017
40	2017_451_297	f	Borgou	2.72352	9.29153	Tchaourou	Cotonnière Centre	2017
41	2017_452_298	f	Borgou	2.29478	9.19009	Tchaourou	Cotonnière Centre	2017
42	2017_453_299	f	Borgou	2.29412	9.18941	Tchaourou	Cotonnière Centre	2017
43	2017_454_300	f	Borgou	2.31914	9.31608	Tchaourou	Cotonnière Centre	2017
44	2017_455_301	f	Borgou	2.2139	9.1831	Tchaourou	Cotonnière Centre	2017
45	2017_456_302	f	Borgou	2.25246	9.1902	Tchaourou	Cotonnière Centre	2017
46	2017_457_303	f	Borgou	2.25269	9.19086	Tchaourou	Cotonnière Centre	2017
47	2017_458_304	f	Borgou	2.31173	9.18127	Tchaourou	Cotonnière Centre	2017
48	2017_459_305	f	Borgou	2.3107	9.18176	Tchaourou	Cotonnière Centre	2017
49	2017_460_306	f	Borgou	2.36184	9.22815	Tchaourou	Cotonnière Centre	2017
50	2017_461_307	f	Borgou	2.16185	9.18777	Tchaourou	Cotonnière Centre	2017
51	2017_462_308	f	Borgou	2.163	9.18785	Tchaourou	Cotonnière Centre	2017
52	2017_463_309	f	Borgou	2.16445	9.19178	Tchaourou	Cotonnière Centre	2017
53	2017_464_310	f	Borgou	2.58798	9.13275	Tchaourou	Cotonnière Centre	2017
54	2017_465_311	f	Borgou	2.58799	9.13194	Tchaourou	Cotonnière Centre	2017
55	2017_466_312	f	Borgou	2.58811	9.13867	Tchaourou	Cotonnière Centre	2017
56	2017_467_313	f	Borgou	2.58739	9.1388	Tchaourou	Cotonnière Centre	2017
57	2017_468_314	f	Borgou	2.55682	9.13377	Tchaourou	Cotonnière Centre	2017
58	2017_469_315	f	Borgou	2.55152	9.07111	Tchaourou	Cotonnière Centre	2017
59	2017_470_316	f	Borgou	2.54934	9.06709	Tchaourou	Cotonnière Centre	2017
60	2017_471_317	f	Borgou	2.55291	9.15739	Tchaourou	Cotonnière Centre	2017
61	2017_472_318	f	Borgou	2.53692	9.10446	Tchaourou	Cotonnière Centre	2017
62	2017_473_319	f	Borgou	2.53813	9.10318	Tchaourou	Cotonnière Centre	2017
63	2017_474_320	f	Borgou	2.53027	9.10626	Tchaourou	Cotonnière Centre	2017
64	2017_475_321	f	Borgou	2.527	9.10893	Tchaourou	Cotonnière Centre	2017
65	2017_476_322	f	Borgou	2.58005	9.14331	Tchaourou	Cotonnière Centre	2017
66	2017_477_323	f	Borgou	2.55278	9.0936	Tchaourou	Cotonnière Centre	2017
67	2017_478_324	f	Borgou	2.53017	9.0943	Tchaourou	Cotonnière Centre	2017
68	2017_479_325	f	Borgou	2.53286	9.0902	Tchaourou	Cotonnière Centre	2017
69	2017_480_326	f	Borgou	2.53285	9.09355	Tchaourou	Cotonnière Centre	2017
70	2017_481_327	f	Borgou	2.38265	9.00094	Tchaourou	Cotonnière Centre	2017
71	2017_482_328	f	Borgou	2.38443	8.99971	Tchaourou	Cotonnière Centre	2017
72	2017_483_329	f	Borgou	2.49458	8.97876	Tchaourou	Cotonnière Centre	2017
73	2017_484_330	m	Borgou	2.49855	8.97318	Tchaourou	Cotonnière Centre	2017
74	2017_485_331	f	Borgou	2.48848	8.98643	Tchaourou	Cotonnière Centre	2017
75	2017_486_332	m	Borgou	2.49159	8.98618	Tchaourou	Cotonnière Centre	2017
76	2017_487_333	f	Borgou	2.49421	9.01003	Tchaourou	Cotonnière Centre	2017
77	2017_488_334	f	Borgou	2.38748	8.9687	Tchaourou	Cotonnière Centre	2017
78	2017_489_335	f	Borgou	2.38483	8.97847	Tchaourou	Cotonnière Centre	2017
79	2017_490_336	f	Borgou	2.40733	9.03738	Tchaourou	Cotonnière Centre	2017
80	2017_491_337	f	Borgou	2.41392	9.03905	Tchaourou	Cotonnière Centre	2017
81	2017_492_338	f	Borgou	2.41402	9.04493	Tchaourou	Cotonnière Centre	2017
82	2017_493_339	f	Borgou	2.4116	9.05242	Tchaourou	Cotonnière Centre	2017
83	2017_494_340	f	Borgou	2.41507	9.04706	Tchaourou	Cotonnière Centre	2017
84	2017_495_341	f	Borgou	2.42481	9.0459	Tchaourou	Cotonnière Centre	2017
85	2017_496_342	f	Borgou	2.41569	9.0574	Tchaourou	Cotonnière Centre	2017
86	2017_497_343	f	Borgou	2.58054	9.13823	Tchaourou	Cotonnière Centre	2017
87	2017_498_344	f	Borgou	2.78782	11.108	Kandi	Cotonnière Nord	2017
88	2017_499_345	f	Borgou	2.78587	11.1085	Kandi	Cotonnière Nord	2017
89	2017_500_346	f	Borgou	2.78616	11.1092	Kandi	Cotonnière Nord	2017
90	2017_501_347	f	Borgou	2.78387	11.08	Kandi	Cotonnière Nord	2017
91	2017_502_348	f	Borgou	2.78484	11.1065	Kandi	Cotonnière Nord	2017
92	2017_503_349	f	Borgou	2.76399	11.124	Kandi	Cotonnière Nord	2017
93	2017_504_350	f	Borgou	2.76417	11.1216	Kandi	Cotonnière Nord	2017
94	2017_505_351	f	Borgou	2.74973	11.1291	Kandi	Cotonnière Nord	2017
95	2017_506_352	f	Borgou	2.75149	11.1294	Kandi	Cotonnière Nord	2017
96	2017_507_353	f	Borgou	2.70819	11.0049	Kandi	Cotonnière Nord	2017
97	2017_508_354	f	Borgou	2.70963	11.0069	Kandi	Cotonnière Nord	2017
98	2017_509_355	f	Borgou	2.7116	11.003	Kandi	Cotonnière Nord	2017
99	2017_510_356	f	Borgou	2.68549	11.004	Kandi	Cotonnière Nord	2017
100	2017_511_357	f	Borgou	2.68658	11.0073	Kandi	Cotonnière Nord	2017
101	2017_512_358	f	Borgou	2.6812	11.0158	Kandi	Cotonnière Nord	2017
102	2017_513_359	m	Borgou	2.68343	11.0166	Kandi	Cotonnière Nord	2017
103	2017_514_360	m	Borgou	2.68559	11.0171	Kandi	Cotonnière Nord	2017
104	2017_515_361	f	Borgou	2.73647	11.0313	Kandi	Cotonnière Nord	2017
105	2017_516_362	m	Borgou	3.11297	11.0135	Kandi	Cotonnière Nord	2017
106	2017_517_363	f	Borgou	3.1135	11.013	Kandi	Cotonnière Nord	2017
107	2017_518_364	f	Borgou	3.11331	11.0159	Kandi	Cotonnière Nord	2017
108	2017_519_365	f	Borgou	3.11406	11.0192	Kandi	Cotonnière Nord	2017
109	2017_520_366	f	Borgou	3.11313	11.0154	Kandi	Cotonnière Nord	2017
110	2017_521_367	f	Borgou	3.11331	11.0163	Kandi	Cotonnière Nord	2017
111	2017_522_368	f	Borgou	3.1107	11.0208	Kandi	Cotonnière Nord	2017
112	2017_523_369	f	Borgou	3.10306	11.0261	Kandi	Cotonnière Nord	2017
113	2017_524_370	m	Borgou	2.98372	11.1772	Kandi	Cotonnière Nord	2017
114	2017_525_371	m	Borgou	2.98322	11.1747	Kandi	Cotonnière Nord	2017
115	2017_526_372	m	Borgou	2.98299	11.1757	Kandi	Cotonnière Nord	2017
116	2017_553_399	f	Borgou	3.06373	11.3522	Kandi	Cotonnière Nord	2017
117	2017_554_400	f	Borgou	3.06701	11.3527	Kandi	Cotonnière Nord	2017
118	2017_555_401	f	Borgou	2.91331	11.09	Kandi	Cotonnière Nord	2017
119	2017_556_402	f	Borgou	2.91208	11.0891	Kandi	Cotonnière Nord	2017
120	2017_557_403	f	Borgou	2.9153	11.0908	Kandi	Cotonnière Nord	2017
121	2017_558_404	f	Borgou	2.4039	10.1463	Sinende	Vivrière Sud Borgou	2017
122	2017_559_405	f	Borgou	2.39046	10.1422	Sinende	Vivrière Sud Borgou	2017
123	2017_560_406	f	Borgou	2.39009	10.1432	Sinende	Vivrière Sud Borgou	2017
124	2017_561_407	f	Borgou	2.39043	10.1406	Sinende	Vivrière Sud Borgou	2017
125	2017_562_408	f	Borgou	2.39174	10.1395	Sinende	Vivrière Sud Borgou	2017
126	2017_563_409	f	Borgou	2.38666	10.1361	Sinende	Vivrière Sud Borgou	2017
127	2017_564_410	f	Borgou	2.38356	10.1389	Sinende	Vivrière Sud Borgou	2017
128	2017_565_411	f	Borgou	2.38616	10.1439	Sinende	Vivrière Sud Borgou	2017
129	2017_566_412	f	Borgou	2.38491	10.1406	Sinende	Vivrière Sud Borgou	2017
130	2017_567_413	f	Borgou	2.38361	10.14	Sinende	Vivrière Sud Borgou	2017
131	2017_568_414	f	Borgou	2.38648	10.1363	Sinende	Vivrière Sud Borgou	2017
132	2017_569_415	f	Borgou	2.38766	10.1323	Sinende	Vivrière Sud Borgou	2017
133	2017_570_416	f	Borgou	2.37126	10.1226	Sinende	Vivrière Sud Borgou	2017
134	2017_571_417	f	Borgou	2.37511	10.122	Sinende	Vivrière Sud Borgou	2017
135	2017_572_418	f	Borgou	2.40005	10.1532	Sinende	Vivrière Sud Borgou	2017
136	2017_573_419	f	Borgou	2.40078	10.1489	Sinende	Vivrière Sud Borgou	2017
137	2017_574_420	f	Borgou	2.40986	10.1505	Sinende	Vivrière Sud Borgou	2017
138	2017_575_421	f	Borgou	2.41191	10.1873	Sinende	Vivrière Sud Borgou	2017
139	2017_576_422	f	Borgou	2.41395	10.1888	Sinende	Vivrière Sud Borgou	2017
140	2017_577_423	f	Borgou	2.41425	10.1906	Sinende	Vivrière Sud Borgou	2017
141	2017_578_424	f	Borgou	2.41622	10.1896	Sinende	Vivrière Sud Borgou	2017
142	2017_579_425	f	Borgou	2.40818	10.1863	Sinende	Vivrière Sud Borgou	2017
143	2017_580_426	f	Borgou	2.37595	10.1982	Sinende	Vivrière Sud Borgou	2017
144	2017_581_427	f	Borgou	2.3781	10.1975	Sinende	Vivrière Sud Borgou	2017
145	2017_582_428	f	Borgou	2.39296	10.1083	Sinende	Vivrière Sud Borgou	2017
146	2017_583_429	f	Borgou	2.39074	10.1125	Sinende	Vivrière Sud Borgou	2017
147	2017_584_430	f	Borgou	2.3923	10.1124	Sinende	Vivrière Sud Borgou	2017
148	2017_585_431	f	Borgou	2.39917	10.0949	Sinende	Vivrière Sud Borgou	2017
149	2017_586_432	f	Borgou	2.39927	10.0925	Sinende	Vivrière Sud Borgou	2017
150	2017_587_433	f	Borgou	2.39736	10.0924	Sinende	Vivrière Sud Borgou	2017
151	2017_588_434	f	Borgou	2.32425	10.3482	Sinende	Vivrière Sud Borgou	2017
152	2017_589_435	f	Borgou	2.36218	10.3445	Sinende	Vivrière Sud Borgou	2017
153	2017_590_436	f	Borgou	2.36162	10.3106	Sinende	Vivrière Sud Borgou	2017
154	2017_591_437	f	Borgou	2.36261	10.3114	Sinende	Vivrière Sud Borgou	2017
155	2017_592_438	f	Borgou	2.37094	10.3122	Sinende	Vivrière Sud Borgou	2017
156	2017_593_439	m	Borgou	2.37488	10.4272	Sinende	Vivrière Sud Borgou	2017
157	2017_594_440	f	Borgou	2.36342	10.3522	Sinende	Vivrière Sud Borgou	2017
158	2017_595_441	f	Borgou	2.36817	10.3505	Sinende	Vivrière Sud Borgou	2017
159	2017_596_442	f	Borgou	2.3737	10.3486	Sinende	Vivrière Sud Borgou	2017
160	2017_597_443	f	Borgou	2.4593	10.46	Sinende	Vivrière Sud Borgou	2017
161	2017_598_444	f	Borgou	2.46056	10.4579	Sinende	Vivrière Sud Borgou	2017
162	2017_599_445	f	Borgou	2.45602	10.4539	Sinende	Vivrière Sud Borgou	2017
163	2017_600_446	f	Borgou	2.45873	10.3806	Sinende	Vivrière Sud Borgou	2017
164	2017_601_447	m	Borgou	2.46052	10.3799	Sinende	Vivrière Sud Borgou	2017
165	2017_602_448	f	Borgou	2.45334	10.3883	Sinende	Vivrière Sud Borgou	2017
166	2017_603_449	f	Borgou	2.45232	10.3995	Sinende	Vivrière Sud Borgou	2017
167	2017_604_450	f	Borgou	2.4607	10.4349	Sinende	Vivrière Sud Borgou	2017
168	2017_605_451	f	Borgou	2.45446	10.2916	Sinende	Vivrière Sud Borgou	2017
169	2017_606_452	f	Borgou	2.45072	10.5645	Sinende	Vivrière Sud Borgou	2017
170	2017_607_453	f	Borgou	2.45271	10.5633	Sinende	Vivrière Sud Borgou	2017
171	2017_608_454	f	Borgou	2.45384	10.5723	Sinende	Vivrière Sud Borgou	2017
172	2017_609_455	f	Borgou	2.45533	10.5714	Sinende	Vivrière Sud Borgou	2017
173	2017_610_456	f	Borgou	2.45379	10.5711	Sinende	Vivrière Sud Borgou	2017
174	2017_611_457	f	Borgou	2.39597	10.0943	Sinende	Vivrière Sud Borgou	2017
175	2017_612_458	f	Borgou	2.46747	10.5954	Sinende	Vivrière Sud Borgou	2017
176	2017_613_459	f	Borgou	2.46674	10.5947	Sinende	Vivrière Sud Borgou	2017
177	2017_614_460	f	Borgou	2.46284	10.5942	Sinende	Vivrière Sud Borgou	2017
178	2017_615_461	f	Borgou	2.46442	10.5936	Sinende	Vivrière Sud Borgou	2017
179	2017_616_462	f	Borgou	2.47036	10.5711	Sinende	Vivrière Sud Borgou	2017
180	2017_617_463	f	Borgou	2.46714	10.5656	Sinende	Vivrière Sud Borgou	2017
181	2017_618_464	f	Borgou	2.38081	10.3441	Sinende	Vivrière Sud Borgou	2017
182	2016_2118_44	f	Lagune	2.66181	6.54728	Avrankou	Terre de Barre	2016
183	2016_2119_45	f	Lagune	2.6694	6.54876	Avrankou	Terre de Barre	2016
184	2016_2120_46	f	Lagune	2.66721	6.55755	Avrankou	Terre de Barre	2016
185	2016_2121_47	f	Lagune	2.66215	6.56779	Avrankou	Terre de Barre	2016
186	2016_2122_48	f	Lagune	2.65409	6.56695	Avrankou	Terre de Barre	2016
187	2016_2123_49	f	Lagune	2.6615	6.55716	Avrankou	Terre de Barre	2016
188	2016_2124_50	f	Lagune	2.6615	6.55716	Avrankou	Terre de Barre	2016
189	2016_2125_51	m	Lagune	2.64383	6.59918	Avrankou	Terre de Barre	2016
190	2016_2126_52	f	Lagune	2.63364	6.60121	Avrankou	Terre de Barre	2016
191	2016_2127_53	m	Lagune	2.62659	6.59906	Avrankou	Terre de Barre	2016
192	2016_2128_54	f	Lagune	2.63292	6.6202	Avrankou	Terre de Barre	2016
193	2016_2129_55	f	Lagune	2.65345	6.61648	Avrankou	Terre de Barre	2016
194	2016_2130_56	m	Lagune	2.65395	6.62461	Avrankou	Terre de Barre	2016
195	2016_2131_57	f	Lagune	2.62334	6.62427	Avrankou	Terre de Barre	2016
196	2016_2132_58	f	Lagune	2.62334	6.62428	Avrankou	Terre de Barre	2016
197	2016_2133_59	f	Lagune	2.63323	6.52512	Avrankou	Terre de Barre	2016
198	2016_2134_60	f	Lagune	2.64753	6.5674	Avrankou	Terre de Barre	2016
199	2016_2135_61	f	Lagune	2.61385	6.5954	Avrankou	Terre de Barre	2016
200	2016_2136_62	f	Lagune	2.60704	6.57942	Avrankou	Terre de Barre	2016
201	2016_2137_63	f	Lagune	2.61533	6.57594	Avrankou	Terre de Barre	2016
202	2016_2139_65	m	Lagune	2.62794	6.59268	Avrankou	Terre de Barre	2016
203	2016_2140_66	f	Lagune	2.62589	6.58567	Avrankou	Terre de Barre	2016
204	2016_2141_67	f	Lagune	2.63615	6.56116	Avrankou	Terre de Barre	2016
205	2016_2142_68	f	Lagune	2.67906	6.55517	Avrankou	Terre de Barre	2016
206	2016_2143_69	f	Lagune	2.6848	6.54974	Avrankou	Terre de Barre	2016
207	2016_2144_70	m	Lagune	2.67449	6.54884	Avrankou	Terre de Barre	2016
208	2016_2145_71	f	Lagune	2.68753	6.53847	Avrankou	Terre de Barre	2016
209	2016_2146_72	f	Lagune	2.68756	6.5384	Avrankou	Terre de Barre	2016
210	2016_2147_73	m	Lagune	2.69668	6.55342	Adjarra	Terre de Barre	2016
211	2016_2148_74	f	Lagune	2.64594	6.50496	Adjarra	Terre de Barre	2016
212	2016_2149_75	f	Lagune	2.68142	6.49813	Adjarra	Terre de Barre	2016
213	2016_2150_76	m	Lagune	2.65136	6.50966	Adjarra	Terre de Barre	2016
214	2016_2151_77	f	Lagune	2.6607	6.49117	Adjarra	Terre de Barre	2016
215	2016_2152_78	f	Lagune	2.66442	6.48159	Adjarra	Terre de Barre	2016
216	2016_2153_79	m	Lagune	2.69634	6.51701	Adjarra	Terre de Barre	2016
217	2016_2154_80	f	Lagune	2.68163	6.51671	Adjarra	Terre de Barre	2016
218	2016_2155_81	f	Lagune	2.67737	6.51283	Adjarra	Terre de Barre	2016
219	2016_2156_82	f	Lagune	2.6873	6.50891	Adjarra	Terre de Barre	2016
220	2016_2157_83	m	Lagune	2.68186	6.5236	Adjarra	Terre de Barre	2016
221	2016_2158_84	m	Lagune	2.67691	6.50662	Adjarra	Terre de Barre	2016
222	2016_2159_85	f	Lagune	2.67694	6.50663	Adjarra	Terre de Barre	2016
223	2016_2160_86	f	Lagune	2.70856	6.48125	Adjarra	Terre de Barre	2016
224	2016_2161_87	f	Lagune	2.69852	6.50035	Adjarra	Terre de Barre	2016
225	2016_2162_88	f	Lagune	2.69303	6.49352	Adjarra	Terre de Barre	2016
226	2016_2163_89	f	Lagune	2.69811	6.48629	Adjarra	Terre de Barre	2016
227	2016_2164_90	f	Lagune	2.68581	6.48611	Adjarra	Terre de Barre	2016
228	2016_2165_91	f	Lagune	2.66651	6.5177	Adjarra	Terre de Barre	2016
229	2016_2166_92	f	Lagune	2.6665	6.51774	Adjarra	Terre de Barre	2016
230	2016_2167_93	m	Lagune	2.66413	6.51451	Adjarra	Terre de Barre	2016
231	2016_2168_94	f	Lagune	2.68481	6.49411	Ze	Terre de Barre	2016
232	2016_2169_95	f	Lagune	2.25129	6.76844	Ze	Terre de Barre	2016
233	2016_2170_96	f	Lagune	2.28611	6.78097	Ze	Terre de Barre	2016
234	2016_2171_97	m	Lagune	2.29854	6.78258	Ze	Terre de Barre	2016
235	2016_2172_98	f	Lagune	2.30719	6.77502	Ze	Terre de Barre	2016
236	2016_2173_99	f	Lagune	2.27093	6.72859	Ze	Terre de Barre	2016
237	2016_2174_100	f	Lagune	2.24861	6.75497	Ze	Terre de Barre	2016
238	2016_2175_101	f	Lagune	2.28622	6.79386	Ze	Terre de Barre	2016
239	2016_2221_102	f	Lagune	2.33192	6.68087	Ze	Terre de Barre	2016
240	2017_10_5	f	Lagune	2.48647	6.8916	Bonou	Pêcheries	2017
241	2017_100_159	f	Lagune	2.15618	6.85994	Toffo	Pêcheries	2017
242	2017_11_6	m	Lagune	2.503	6.91012	Bonou	Pêcheries	2017
243	2017_12_7	m	Lagune	2.45578	6.91049	Bonou	Pêcheries	2017
244	2017_13_8	f	Lagune	2.41753	6.94698	Bonou	Pêcheries	2017
245	2017_14_9	f	Lagune	2.48145	6.81554	Bonou	Pêcheries	2017
246	2017_15_10	f	Lagune	2.55136	6.83956	Bonou	Pêcheries	2017
247	2017_16_11	f	Lagune	2.53215	6.83341	Bonou	Pêcheries	2017
248	2017_17_12	m	Lagune	2.55628	6.85252	Bonou	Pêcheries	2017
249	2017_18_13	f	Lagune	2.55187	6.82293	Bonou	Pêcheries	2017
250	2017_19_14	f	Lagune	2.52665	6.78454	Adjohoun	Pêcheries	2017
251	2017_20_15	f	Lagune	2.53926	6.80793	Adjohoun	Pêcheries	2017
252	2017_21_16	m	Lagune	2.48238	6.79065	Adjohoun	Pêcheries	2017
253	2017_22_17	f	Lagune	2.48741	6.7963	Adjohoun	Pêcheries	2017
254	2017_225_135	f	Lagune	2.65514	6.81192	Adjohoun	Pêcheries	2017
255	2017_226_136	f	Lagune	2.47758	6.66176	Adjohoun	Pêcheries	2017
256	2017_227_137	f	Lagune	2.46454	6.7785	Adjohoun	Pêcheries	2017
257	2017_228_138	f	Lagune	2.4776	6.66173	Adjohoun	Pêcheries	2017
258	2017_23_18	f	Lagune	2.51627	6.7749	Adjohoun	Pêcheries	2017
259	2017_24_19	f	Lagune	2.4733	6.74846	Adjohoun	Pêcheries	2017
260	2017_25_20	f	Lagune	2.47832	6.74862	Adjohoun	Pêcheries	2017
261	2017_26_21	f	Lagune	2.47827	6.74862	Adjohoun	Pêcheries	2017
262	2017_27_22	f	Lagune	2.48367	6.68203	Adjohoun	Pêcheries	2017
263	2017_28_23	f	Lagune	2.48125	6.77097	Adjohoun	Pêcheries	2017
264	2017_29_24	f	Lagune	2.54607	6.68469	Adjohoun	Pêcheries	2017
265	2017_30_25	f	Lagune	2.53655	6.71231	Adjohoun	Pêcheries	2017
266	2017_31_26	f	Lagune	2.50109	6.68768	Adjohoun	Pêcheries	2017
267	2017_32_27	f	Lagune	2.52264	6.69404	Adjohoun	Pêcheries	2017
268	2017_33_28	f	Lagune	2.49446	6.67087	Adjohoun	Pêcheries	2017
269	2017_34_29	m	Lagune	2.53768	6.61972	Dangbo	Pêcheries	2017
270	2017_35_30	f	Lagune	2.54141	6.62008	Dangbo	Pêcheries	2017
271	2017_36_31	f	Lagune	2.55191	6.63573	Dangbo	Pêcheries	2017
272	2017_37_32	f	Lagune	2.56052	6.63788	Dangbo	Pêcheries	2017
273	2017_38_33	m	Lagune	2.52731	6.62233	Dangbo	Pêcheries	2017
274	2017_39_34	f	Lagune	2.55917	6.53989	Dangbo	Pêcheries	2017
275	2017_40_35	m	Lagune	2.55508	6.55456	Dangbo	Pêcheries	2017
276	2017_41_36	f	Lagune	2.54756	6.55099	Dangbo	Pêcheries	2017
277	2017_42_37	f	Lagune	2.56049	6.549	Dangbo	Pêcheries	2017
278	2017_45_40	f	Lagune	2.54826	6.53303	Dangbo	Pêcheries	2017
279	2017_46_41	m	Lagune	2.55815	6.52709	Dangbo	Pêcheries	2017
280	2017_47_42	f	Lagune	2.5691	6.52321	Dangbo	Pêcheries	2017
281	2017_48_43	f	Lagune	2.5692	6.53899	Dangbo	Pêcheries	2017
282	2017_49_103	f	Lagune	1.85677	6.85946	Lalo	Pêcheries	2017
283	2017_50_104	f	Lagune	1.89748	6.85302	Lalo	Pêcheries	2017
284	2017_51_105	f	Lagune	1.918	6.90375	Lalo	Pêcheries	2017
285	2017_52_106	f	Lagune	1.90073	6.89498	Lalo	Pêcheries	2017
286	2017_53_107	f	Lagune	2.57267	6.61561	Dangbo	Pêcheries	2017
287	2017_55_109	m	Lagune	2.4758	6.64248	Adjohoun	Pêcheries	2017
288	2017_58_112	m	Lagune	2.53199	6.66762	Adjohoun	Pêcheries	2017
289	2017_59_113	f	Lagune	2.54372	6.65878	Adjohoun	Pêcheries	2017
290	2017_6_1	f	Lagune	2.59813	6.58056	Bonou	Pêcheries	2017
291	2017_60_114	f	Lagune	2.54372	6.65878	Adjohoun	Pêcheries	2017
292	2017_61_115	m	Lagune	2.47167	6.62748	Dangbo	Pêcheries	2017
293	2017_62_116	f	Lagune	2.54174	6.57369	Dangbo	Pêcheries	2017
294	2017_63_117	m	Lagune	2.54226	6.58429	Dangbo	Pêcheries	2017
295	2017_64_118	f	Lagune	2.55138	6.5798	Dangbo	Pêcheries	2017
296	2017_65_120	f	Lagune	NA	NA	Pobe	Pêcheries	2017
297	2017_66_121	f	Lagune	2.65379	6.97412	Pobe	Pêcheries	2017
298	2017_67_122	f	Lagune	2.65882	6.93635	Adja-ouere	Pêcheries	2017
299	2017_68_123	f	Lagune	2.69453	6.91837	Adja-ouere	Pêcheries	2017
300	2017_69_124	m	Lagune	2.69456	6.91836	Adja-ouere	Pêcheries	2017
301	2017_7_2	f	Lagune	2.50148	6.87618	Bonou	Pêcheries	2017
302	2017_70_125	f	Lagune	2.54483	6.90748	Adja-ouere	Pêcheries	2017
303	2017_71_126	f	Lagune	2.54506	6.90753	Adja-ouere	Pêcheries	2017
304	2017_72_127	m	Lagune	2.57979	6.91942	Adja-ouere	Pêcheries	2017
305	2017_73_128	f	Lagune	2.55656	6.91279	Adja-ouere	Pêcheries	2017
306	2017_74_129	f	Lagune	2.55068	6.93854	Adja-ouere	Pêcheries	2017
307	2017_75_130	f	Lagune	2.62451	6.9048	Adja-ouere	Pêcheries	2017
308	2017_76_131	f	Lagune	2.62427	6.90443	Adja-ouere	Pêcheries	2017
309	2017_77_132	m	Lagune	2.56706	6.87011	Adja-Ouere	Pêcheries	2017
310	2017_78_133	f	Lagune	2.63797	6.68622	Adja-Ouere	Pêcheries	2017
311	2017_79_134	m	Lagune	2.65654	6.81222	Adja-Ouere	Pêcheries	2017
312	2017_8_3	m	Lagune	2.52072	6.88094	Bonou	Pêcheries	2017
313	2017_82_141	m	Lagune	2.17619	7.07094	Zogbodomey	Pêcheries	2017
314	2017_83_142	f	Lagune	2.13243	7.09083	Zogbodomey	Pêcheries	2017
315	2017_84_143	f	Lagune	2.16246	7.0971	Zogbodomey	Pêcheries	2017
316	2017_85_144	f	Lagune	2.25148	7.09559	Zogbodomey	Pêcheries	2017
317	2017_86_145	m	Lagune	2.26852	7.10365	Zogbodomey	Pêcheries	2017
318	2017_87_146	m	Lagune	2.26855	7.10364	Adja-Ouere	Pêcheries	2017
319	2017_88_147	f	Lagune	2.55036	6.90349	Adja-Ouere	Pêcheries	2017
320	2017_89_148	f	Lagune	2.55658	6.9087	Adja-Ouere	Pêcheries	2017
321	2017_9_4	f	Lagune	2.53284	6.88396	Bonou	Pêcheries	2017
322	2017_90_149	m	Lagune	2.55254	6.94579	Adja-Ouere	Pêcheries	2017
323	2017_91_150	f	Lagune	2.55323	6.94018	Adja-Ouere	Pêcheries	2017
324	2017_92_151	f	Lagune	2.55323	6.94015	Adja-Ouere	Pêcheries	2017
325	2017_93_152	f	Lagune	2.57298	6.93241	Adja-ouere	Pêcheries	2017
326	2017_94_153	m	Lagune	2.62836	6.86011	Adja-ouere	Pêcheries	2017
327	2017_95_154	f	Lagune	2.64833	6.8188	Adja-ouere	Pêcheries	2017
328	2017_96_155	f	Lagune	2.63463	6.89315	Adja-ouere	Pêcheries	2017
329	2017_97_156	f	Lagune	2.67745	6.89043	Adja-ouere	Pêcheries	2017
330	2017_98_157	f	Lagune	2.16803	6.87282	Toffo	Pêcheries	2017
331	2017_99_158	f	Lagune	2.1562	6.85993	Toffo	Pêcheries	2017
332	2017_164_223	f	Pabli	2.14417	10.8166	Kerou	Cotonnière Nord	2017
333	2017_165_224	f	Pabli	2.26371	10.7806	Kerou	Cotonnière Nord	2017
334	2017_167_226	f	Pabli	2.27435	10.7844	Kerou	Cotonnière Nord	2017
335	2017_168_227	m	Pabli	2.1197	10.8275	Kerou	Cotonnière Nord	2017
336	2017_169_228	f	Pabli	2.0963	10.8074	Kerou	Cotonnière Nord	2017
337	2017_170_229	f	Pabli	2.0819	10.819	Kerou	Cotonnière Nord	2017
338	2017_171_230	f	Pabli	2.12223	10.7847	Kerou	Cotonnière Nord	2017
339	2017_174_233	f	Pabli	2.22742	10.8329	Kerou	Cotonnière Nord	2017
340	2017_175_234	f	Pabli	2.22804	10.8393	Kerou	Cotonnière Nord	2017
341	2017_176_235	f	Pabli	2.23781	10.8417	Kerou	Cotonnière Nord	2017
342	2017_177_236	f	Pabli	2.24956	10.7825	Kerou	Cotonnière Nord	2017
343	2017_178_237	m	Pabli	2.13664	10.8188	Kerou	Cotonnière Nord	2017
344	2017_179_238	f	Pabli	2.17126	10.8122	Kerou	Cotonnière Nord	2017
345	2017_180_239	f	Pabli	2.16884	10.8048	Kerou	Cotonnière Nord	2017
346	2017_181_240	f	Pabli	2.17884	10.8035	Kerou	Cotonnière Nord	2017
347	2017_182_241	f	Pabli	2.17517	10.7994	Kerou	Cotonnière Nord	2017
348	2017_183_242	f	Pabli	2.16738	10.7714	Kerou	Cotonnière Nord	2017
349	2017_184_243	f	Pabli	2.07792	10.844	Kerou	Cotonnière Nord	2017
350	2017_185_244	f	Pabli	2.07837	10.8475	Kerou	Cotonnière Nord	2017
351	2017_186_245	f	Pabli	2.07347	10.7934	Kerou	Cotonnière Nord	2017
352	2017_187_246	f	Pabli	2.10275	10.8261	Kerou	Cotonnière Nord	2017
353	2017_188_247	f	Pabli	2.33556	10.633	Kerou	Cotonnière Nord	2017
354	2017_189_248	f	Pabli	2.14341	10.7828	Kerou	Cotonnière Nord	2017
355	2017_190_249	f	Pabli	1.99112	10.8852	Kerou	Cotonnière Nord	2017
356	2017_191_250	f	Pabli	1.99902	10.8799	Kerou	Cotonnière Nord	2017
357	2017_192_251	f	Pabli	1.99542	10.8779	Kerou	Cotonnière Nord	2017
358	2017_193_252	f	Pabli	1.99852	10.8533	Kerou	Cotonnière Nord	2017
359	2017_194_253	f	Pabli	2.09297	10.7412	Kerou	Cotonnière Nord	2017
360	2017_195_254	f	Pabli	2.16353	10.7391	Kerou	Cotonnière Nord	2017
361	2017_196_255	f	Pabli	2.164	10.7337	Kerou	Cotonnière Nord	2017
362	2017_197_256	f	Pabli	2.11767	10.7067	Kerou	Cotonnière Nord	2017
363	2017_198_257	f	Pabli	2.10239	10.686	Kerou	Cotonnière Nord	2017
364	2017_199_258	f	Pabli	2.13886	10.675	Kerou	Cotonnière Nord	2017
365	2017_200_259	f	Pabli	2.12735	10.7741	Kerou	Cotonnière Nord	2017
366	2017_201_260	f	Pabli	2.11704	10.78	Kerou	Cotonnière Nord	2017
367	2017_202_261	f	Pabli	2.11731	10.7938	Kerou	Cotonnière Nord	2017
368	2017_203_262	f	Pabli	2.07027	10.7313	Kerou	Cotonnière Nord	2017
369	2017_204_263	f	Pabli	2.08387	10.6864	Kerou	Cotonnière Nord	2017
370	2017_205_264	f	Pabli	2.08655	10.6855	Kerou	Cotonnière Nord	2017
371	2017_206_265	f	Pabli	2.08534	10.6889	Kerou	Cotonnière Nord	2017
372	2017_207_266	f	Pabli	2.08266	10.6779	Kerou	Cotonnière Nord	2017
373	2017_208_267	f	Pabli	2.07993	10.6738	Kerou	Cotonnière Nord	2017
374	2017_209_268	f	Pabli	2.11655	10.7159	Kerou	Cotonnière Nord	2017
375	2017_210_269	m	Pabli	2.11621	10.7143	Kerou	Cotonnière Nord	2017
376	2017_211_270	f	Pabli	2.10688	10.69	Kerou	Cotonnière Nord	2017
377	2017_212_271	f	Pabli	2.10277	10.6885	Kerou	Cotonnière Nord	2017
378	2017_213_272	m	Pabli	2.13435	10.8696	Kerou	Cotonnière Nord	2017
379	2017_214_273	f	Pabli	2.13131	10.8628	Kerou	Cotonnière Nord	2017
380	2017_215_274	f	Pabli	2.13033	10.8616	Kerou	Cotonnière Nord	2017
381	2017_216_275	f	Pabli	2.12681	10.8686	Kerou	Cotonnière Nord	2017
382	2017_217_276	f	Pabli	2.1245	10.8733	Kerou	Cotonnière Nord	2017
383	2017_218_277	f	Pabli	2.12346	10.8721	Kerou	Cotonnière Nord	2017
384	2017_219_278	f	Pabli	2.11981	10.8709	Kerou	Cotonnière Nord	2017
385	2017_220_279	f	Pabli	2.14259	10.92	Kerou	Cotonnière Nord	2017
386	2017_221_280	f	Pabli	2.14267	10.9237	Kerou	Cotonnière Nord	2017
387	2017_222_281	f	Pabli	2.1257	10.9185	Kerou	Cotonnière Nord	2017
388	2017_223_282	f	Pabli	2.1257	10.9185	Kerou	Cotonnière Nord	2017
389	2017_224_283	f	Pabli	2.13646	10.8188	Kerou	Cotonnière Nord	2017
390	2017_101_160	f	Somba	1.10803	10.3169	Boukoumbe	Ouest Atacora	2017
391	2017_102_161	f	Somba	1.12447	10.3167	Boukoumbe	Ouest Atacora	2017
392	2017_103_162	f	Somba	1.10889	10.3572	Boukoumbe	Ouest Atacora	2017
393	2017_104_163	f	Somba	1.10084	10.3619	Boukoumbe	Ouest Atacora	2017
394	2017_106_165	f	Somba	1.08187	10.3616	Boukoumbe	Ouest Atacora	2017
395	2017_107_166	f	Somba	1.05292	10.323	Boukoumbe	Ouest Atacora	2017
396	2017_108_167	m	Somba	1.09248	10.3289	Boukoumbe	Ouest Atacora	2017
397	2017_109_168	m	Somba	1.11971	10.3524	Boukoumbe	Ouest Atacora	2017
398	2017_110_169	f	Somba	1.06057	10.3828	Boukoumbe	Ouest Atacora	2017
399	2017_111_170	m	Somba	1.05482	10.4362	Boukoumbe	Ouest Atacora	2017
400	2017_112_171	m	Somba	1.03771	10.4198	Boukoumbe	Ouest Atacora	2017
401	2017_113_172	m	Somba	1.04179	10.4109	Boukoumbe	Ouest Atacora	2017
402	2017_114_173	m	Somba	1.01465	10.4095	Boukoumbe	Ouest Atacora	2017
403	2017_115_174	f	Somba	1.07179	10.4216	Boukoumbe	Ouest Atacora	2017
404	2017_116_175	f	Somba	1.07361	10.4082	Boukoumbe	Ouest Atacora	2017
405	2017_117_176	f	Somba	1.07921	10.4037	Boukoumbe	Ouest Atacora	2017
406	2017_118_177	f	Somba	1.08077	10.4404	Boukoumbe	Ouest Atacora	2017
407	2017_120_179	m	Somba	1.26326	10.155	Boukoumbe	Ouest Atacora	2017
408	2017_121_180	f	Somba	1.28038	10.1273	Boukoumbe	Ouest Atacora	2017
409	2017_122_181	m	Somba	1.27574	10.2071	Boukoumbe	Ouest Atacora	2017
410	2017_123_182	f	Somba	1.18601	10.1692	Boukoumbe	Ouest Atacora	2017
411	2017_124_183	f	Somba	1.21704	10.2025	Boukoumbe	Ouest Atacora	2017
412	2017_125_184	f	Somba	1.18302	10.1163	Boukoumbe	Ouest Atacora	2017
413	2017_126_185	f	Somba	1.27467	10.1805	Boukoumbe	Ouest Atacora	2017
414	2017_127_186	f	Somba	0.890296	10.3521	Boukoumbe	Ouest Atacora	2017
415	2017_128_187	m	Somba	0.946074	10.3112	Boukoumbe	Ouest Atacora	2017
416	2017_129_188	m	Somba	0.961984	10.3324	Boukoumbe	Ouest Atacora	2017
417	2017_130_189	f	Somba	0.964441	10.2782	Boukoumbe	Ouest Atacora	2017
418	2017_131_190	f	Somba	1.07855	10.1685	Boukoumbe	Ouest Atacora	2017
419	2017_132_191	m	Somba	1.10567	10.1984	Boukoumbe	Ouest Atacora	2017
420	2017_133_192	f	Somba	1.15259	10.1216	Boukoumbe	Ouest Atacora	2017
421	2017_134_193	f	Somba	1.11417	10.1701	Boukoumbe	Ouest Atacora	2017
422	2017_135_194	m	Somba	1.13875	10.1865	Boukoumbe	Ouest Atacora	2017
423	2017_136_195	f	Somba	1.12163	10.1805	Boukoumbe	Ouest Atacora	2017
424	2017_137_196	f	Somba	1.10167	10.16	Boukoumbe	Ouest Atacora	2017
425	2017_138_197	m	Somba	1.09669	10.2412	Boukoumbe	Ouest Atacora	2017
426	2017_139_198	m	Somba	1.10793	10.2253	Boukoumbe	Ouest Atacora	2017
427	2017_140_199	f	Somba	1.13634	10.2462	Boukoumbe	Ouest Atacora	2017
428	2017_141_200	f	Somba	1.11758	10.1998	Boukoumbe	Ouest Atacora	2017
429	2017_142_201	m	Somba	1.10834	10.1856	Boukoumbe	Ouest Atacora	2017
430	2017_143_202	f	Somba	1.13387	10.2038	Boukoumbe	Ouest Atacora	2017
431	2017_144_203	f	Somba	1.14033	10.2115	Boukoumbe	Ouest Atacora	2017
432	2017_145_204	m	Somba	1.14386	10.2214	Boukoumbe	Ouest Atacora	2017
433	2017_147_206	f	Somba	1.1132	10.1824	Boukoumbe	Ouest Atacora	2017
434	2017_148_207	f	Somba	1.11264	10.2126	Boukoumbe	Ouest Atacora	2017
435	2017_149_208	f	Somba	0.990564	10.2315	Boukoumbe	Ouest Atacora	2017
436	2017_150_209	f	Somba	1.0283	10.2967	Boukoumbe	Ouest Atacora	2017
437	2017_151_210	f	Somba	1.0086	10.2967	Boukoumbe	Ouest Atacora	2017
438	2017_152_211	f	Somba	0.986263	10.2753	Boukoumbe	Ouest Atacora	2017
439	2017_153_212	f	Somba	1.01065	10.3311	Boukoumbe	Ouest Atacora	2017
440	2017_154_213	f	Somba	0.99739	10.3113	Boukoumbe	Ouest Atacora	2017
441	2017_155_214	m	Somba	1.11226	10.2522	Boukoumbe	Ouest Atacora	2017
442	2017_156_215	f	Somba	1.12008	10.2603	Boukoumbe	Ouest Atacora	2017
443	2017_157_216	m	Somba	1.07869	10.2232	Boukoumbe	Ouest Atacora	2017
444	2017_158_217	f	Somba	1.08859	10.1583	Boukoumbe	Ouest Atacora	2017
445	2017_159_218	f	Somba	1.0763	10.2022	Boukoumbe	Ouest Atacora	2017
446	2017_160_219	m	Somba	1.03931	10.219	Boukoumbe	Ouest Atacora	2017
447	2017_161_220	f	Somba	1.13875	10.1865	Boukoumbe	Ouest Atacora	2017
448	2017_162_221	f	Somba	1.0763	10.2022	Boukoumbe	Ouest Atacora	2017
449	2017_163_222	f	Somba	1.0911	10.2144	Boukoumbe	Ouest Atacora	2017
